# Supplementary material for: Comparative Morphology of Wax Gland Heads in Adult Dustywings (Insecta: Neuroptera: Coniopterygidae)
Source: Insects. 2023 Jul 20;14(7):650. doi: 10.3390/insects14070650 (PMC10380582; doi:10.3390/insects14070650)
Supplement: Supplementary file 1 [file insects-14-00650-s001.zip]

Archive with 1 entries (1 files):
- insects-2355327-supplementary.pdf
